# Supplementary material for: Nuclear condensates of p300 formed though the structured catalytic core can act as a storage pool of p300 with reduced HAT activity
Source: Nat Commun. 2021 Jul 29;12:4618. doi: 10.1038/s41467-021-24950-8 (PMC8322156; doi:10.1038/s41467-021-24950-8)
Supplement: Supplementary file 3 — Source Data [file 41467_2021_24950_MOESM3_ESM.xlsx]

## Sheet: Antibodies
anti-GFP (Life Technologies; A-11120) (lot 1241447) dilutions were 1:400
Anti-H3K27me3 (Millipore; 07-449) (lot 2826067) 1:200
Anti-H3K9me3 (Upstate; 07-442) (lot 32493) 1:200
Anti-H3K4me3 (Novus; NB21-1023B) (lot B-1-B) 1:200
H3K4ac, Abcam, ab176799, 1:1000 dilution;
H3K9ac, Abcam, ab4441, 1:1000 dilution;
H3K27ac, Abcam, ab177178, 1:1000 dilution;
H3K18ac, Active Motif, 39755, 1:1000 dilution.

## Sheet: fig7b
2	3	4	5
30.807	29.133	36.33	41.679
6	7	8	9
28.816	42.297	41.668	28.928
10	11	12	13
11.341	15.286	28.584	27.11
Mean Intensity	2	12	22	50
-SIRT2	30.807	29.133	36.33	41.679
+SIRT2	28.816	42.297	41.668	28.928
+SIRT2 +PEG	11.341	15.286	28.584	27.11
Normalized	2	12	22	50
-SIRT2	2.71667	2.56905	3.2037	3.6754
+SIRT2	2.54109	3.72989	3.67443	2.55097
+SIRT2 +PEG	1.00009	1.34797	2.52063	2.39065

## Sheet: fig7d
	Mean Intensity	2	12	22	50
	-SIRT2	25.153	22.715	26.987	30.045
	+SIRT2	33.114	33.739	31.345	23.445
	+SIRT2 +PEG	8.288	16.327	19.953	17.172
	Normalized	2	12	22	50
	-SIRT2	3.03487	2.74071	3.25615	3.62512
	+SIRT2	3.99542	4.07083	3.78197	2.82879
	+SIRT2 +PEG	1	1.96996	2.40746	2.07191

## Sheet: FigS2d
	Supernatant	Total
0
1.25	1.28	1.25
2.5	1.75	2.5
5	1.74	5
7.5	1.88	7.5
10	2.37	10

## Sheet: FigS2a,c
Wavelength (nm)	Supernatant	- PEG						Wavelength (nm)	Supernatant	- PEG
220	2.371	7.302						220	1.973	9.018
221	2.243	6.905						221	1.881	8.67
222	2.124	6.556						222	1.793	8.383
223	2.014	6.25						223	1.713	8.187
224	1.916	5.982						224	1.633	8.053
225	1.829	5.793						225	1.561	8.118
226	1.75	5.608						226	1.504	8.156
227	1.685	5.396						227	1.45	8.02
228	1.618	5.169						228	1.399	7.785
229	1.559	4.939						229	1.347	7.49
230	1.497	4.689						230	1.299	7.137
231	1.428	4.394						231	1.243	6.692
232	1.35	4.064						232	1.183	6.186
233	1.252	3.662						233	1.11	5.562
234	1.132	3.183						234	1.015	4.825
235	1.019	2.747						235	0.926	4.147
236	0.922	2.373						236	0.85	3.555
237	0.833	2.042						237	0.78	3.027
238	0.756	1.748						238	0.719	2.553
239	0.682	1.476						239	0.658	2.105
240	0.624	1.279						240	0.608	1.773
241	0.586	1.143						241	0.571	1.539
242	0.552	1.037						242	0.542	1.354
243	0.52	0.948						243	0.513	1.188
244	0.49	0.871						244	0.485	1.044
245	0.468	0.819						245	0.465	0.942
246	0.45	0.78						246	0.45	0.864
247	0.435	0.751						247	0.439	0.801
248	0.421	0.729						248	0.429	0.748
249	0.408	0.715						249	0.423	0.712
250	0.4	0.709						250	0.416	0.688
251	0.389	0.704						251	0.412	0.669
252	0.381	0.706						252	0.41	0.658
253	0.375	0.712						253	0.409	0.654
254	0.368	0.724						254	0.405	0.66
255	0.361	0.737						255	0.397	0.667
256	0.353	0.746						256	0.386	0.677
257	0.347	0.759						257	0.379	0.696
258	0.343	0.77						258	0.374	0.713
259	0.341	0.781						259	0.373	0.732
260	0.34	0.793						260	0.371	0.753
261	0.34	0.805						261	0.372	0.776
262	0.34	0.815						262	0.371	0.799
263	0.339	0.825						263	0.372	0.828
264	0.338	0.838						264	0.374	0.865
265	0.337	0.856						265	0.375	0.908
266	0.337	0.873						266	0.376	0.953
267	0.335	0.884						267	0.374	0.991
268	0.331	0.89						268	0.368	1.024
269	0.326	0.893						269	0.361	1.05
270	0.325	0.897						270	0.355	1.074
271	0.321	0.902						271	0.352	1.099
272	0.32	0.907						272	0.35	1.126
273	0.318	0.907						273	0.347	1.149
274	0.315	0.907						274	0.343	1.168
275	0.312	0.906						275	0.339	1.186
276	0.312	0.905						276	0.337	1.207
277	0.31	0.901						277	0.333	1.222
278	0.303	0.889						278	0.327	1.227
279	0.3	0.875						279	0.319	1.224
280	0.295	0.86						280	0.313	1.216
281	0.293	0.843						281	0.304	1.203
282	0.288	0.82						282	0.296	1.182
283	0.284	0.795						283	0.289	1.151
284	0.278	0.764						284	0.278	1.11
285	0.272	0.73						285	0.27	1.069
286	0.265	0.693						286	0.263	1.021
287	0.257	0.652						287	0.254	0.968
288	0.245	0.607						288	0.242	0.908
289	0.234	0.562						289	0.232	0.847
290	0.223	0.516						290	0.223	0.784
291	0.207	0.462						291	0.211	0.713
292	0.195	0.414						292	0.2	0.642
293	0.182	0.368						293	0.188	0.573
294	0.171	0.324						294	0.175	0.504
295	0.158	0.279						295	0.164	0.439
296	0.149	0.242						296	0.155	0.38
297	0.138	0.207						297	0.144	0.328
298	0.129	0.178						298	0.133	0.281
299	0.122	0.153						299	0.125	0.241
300	0.112	0.129						300	0.117	0.205
301	0.105	0.11						301	0.11	0.174
302	0.096	0.092						302	0.105	0.149
303	0.089	0.077						303	0.097	0.125
304	0.082	0.065						304	0.09	0.104
305	0.078	0.057						305	0.087	0.088
306	0.075	0.05						306	0.084	0.076
307	0.068	0.043						307	0.081	0.064
308	0.063	0.035						308	0.077	0.054
309	0.059	0.03						309	0.072	0.046
310	0.057	0.029						310	0.067	0.039
311	0.053	0.026						311	0.061	0.032
312	0.048	0.022						312	0.057	0.027
313	0.045	0.02						313	0.052	0.022
314	0.042	0.018						314	0.048	0.02
315	0.042	0.018						315	0.045	0.018
316	0.039	0.016						316	0.041	0.017
317	0.034	0.013						317	0.04	0.015
318	0.033	0.011						318	0.04	0.017
319	0.033	0.014						319	0.042	0.019
320	0.03	0.013						320	0.041	0.017
321	0.027	0.011						321	0.036	0.016
322	0.025	0.012						322	0.034	0.016
323	0.025	0.012						323	0.032	0.015
324	0.022	0.012						324	0.034	0.017
325	0.025	0.014						325	0.03	0.015
326	0.021	0.012						326	0.027	0.012
327	0.021	0.011						327	0.023	0.009
328	0.02	0.011						328	0.023	0.01
329	0.02	0.01						329	0.022	0.009
330	0.017	0.009						330	0.019	0.007
331	0.015	0.007						331	0.016	0.004
332	0.015	0.007						332	0.01	0.001
333	0.01	0.004						333	0.01	0.002
334	0.007	0.004						334	0.007	0.001
335	0.004	0.001						335	0.005	0.001
336	0.004	0.002						336	0.002	-0.001
337	0.003	0.002						337	0.004	0
338	0.004	0.002						338	0.001	-0.001
339	0.001	0.001						339	0.002	0.002
340	0	0						340	0	0
341	0	0.003						341	-0.002	0
342	-0.001	0.002						342	-0.004	-0.001
343	-0.003	0.001						343	-0.007	-0.003
344	-0.006	-0.001						344	-0.009	-0.004
345	-0.006	0						345	-0.012	-0.005
346	-0.008	-0.002						346	-0.013	-0.005
347	-0.009	-0.002						347	-0.016	-0.008
348	-0.009	-0.002						348	-0.017	-0.008
349	-0.011	-0.005						349	-0.018	-0.008
350	-0.011	-0.005						350	-0.017	-0.006

## Sheet: Fig1c_fl_FRAP
Time (s)	Image17	Image19	Image24	Image32	Image34	Image35	Image31	Time (s)	MEAN	S.E.M.
-10	1.05406	1.23059	0.978073	0.932256	0.998884	0.98923	1.05315	-10	1.03375	0.0365589
0	0.945939	0.769406	1.02193	1.06774	1.00112	1.01077	0.946852	0	0.96625	0.0365589
10	0.0683745	0.0388742	0.102511	0.156121	0.0877578	0.0558786	0.116958	10	0.0894965	0.015043
20	0.131097	0.0533889	0.125937	0.270977	0.17098	0.111826	0.223189	20	0.155342	0.0275853
30	0.227915	0.0704279	0.131747	0.357317	0.238436	0.191377	0.317253	30	0.21921	0.0376993
40	0.250707	0.0946611	0.146364	0.365464	0.263201	0.202181	0.327065	40	0.235663	0.0362413
50	0.27915	0.0728259	0.172789	0.451804	0.323962	0.240856	0.375339	50	0.273818	0.0478638
60	0.484274	0.0825445	0.178598	0.406597	0.337497	0.294601	0.422764	60	0.315268	0.0539443
70	0.495761	0.0801464	0.166885	0.484657	0.371189	0.204315	0.40641	70	0.315623	0.062166
80	0.415899	0.114098	0.205022	0.517511	0.364422	0.199979	0.352379	80	0.309902	0.0535714
90	0.569788	0.167487	0.222545	0.542086	0.393722	0.262327	0.411251	90	0.367029	0.0589752
100	0.774911	0.174808	0.216642	0.550365	0.407185	0.277397	0.403925	100	0.400747	0.0790711
110	0.655301	0.220876	0.213737	0.558512	0.366725	0.223652	0.40641	110	0.377888	0.0665312
120	0.501413	0.225672	0.243066	0.455878	0.409488	0.367753	0.421128	120	0.374914	0.0395199
130	0.615371	0.36413	0.222545	0.525659	0.380188	0.361284	0.467702	130	0.419554	0.0484891
140	0.501413	0.429635	0.231353	0.521585	0.364422	0.393559	0.547048	140	0.427002	0.0414655
150	0.621023	0.373848	0.30163	0.653	0.402721	0.501049	0.579755	150	0.490432	0.0508275
160	0.586927	0.385965	0.345577	0.439451	0.34196	0.460242	0.520883	160	0.440144	0.0344987
170	0.626858	0.349489	0.369003	0.353243	0.346424	0.438702	0.527359	170	0.430154	0.0412272
180	0.57544	0.332576	0.322151	0.402392	0.323962	0.503183	0.425969	180	0.412239	0.0369831
190	0.678093	0.2961	0.401143	0.496879	0.348728	0.496783	0.533966	190	0.464527	0.0483819
200	0.609718	0.325256	0.462706	0.583218	0.332961	0.389223	0.629599	200	0.476098	0.0497278
210	0.535691	0.213555	0.433377	0.669426	0.301501	0.38709	0.637776	210	0.45406	0.0641478
220	0.546996	0.330052	0.360195	0.562586	0.314963	0.417163	0.573998	220	0.443708	0.0433557
230	0.598231	0.245109	0.369003	0.538012	0.278968	0.391426	0.615732	230	0.433783	0.0570231
240	0.57544	0.28878	0.442185	0.533806	0.2722	0.421498	0.63529	240	0.452743	0.0524442
250	0.615371	0.44415	0.515367	0.632367	0.285735	0.404294	0.609125	250	0.500916	0.0490768
260	0.598231	0.40048	0.576837	0.681779	0.285735	0.427967	0.569877	260	0.505844	0.0521544
270	0.592579	0.461189	0.565124	0.616072	0.269969	0.410763	0.707244	270	0.517563	0.0555191
280	0.80919	0.536413	0.573932	0.538012	0.285735	0.331143	0.683565	280	0.536856	0.0694271

## Sheet: Fig1e_BRPHZ_FRAP
Time (s)	Image16	Image25	Image27	Image29	Time (s)	MEAN	S.E.M.
-20	0.907704	0.979567	0.995488	1.02541	-10	0.977042	0.0249898
-10	1.0923	1.02043	1.00451	0.981715	0	1.02474	0.0238795
0	0.0152597	0.00579445	0.0455949	0	10	0.0166622	0.010144
10	0.0615309	0.140897	0.228449	0.155308	20	0.146546	0.0342106
20	0.215604	0.217139	0.246497	0.290192	30	0.242358	0.0174571
30	0.230864	0.193657	0.237473	0.340062	40	0.250514	0.0313684
40	0.430716	0.222934	0.255521	0.390406	50	0.324894	0.0505788
50	0.261383	0.281488	0.347186	0.390406	60	0.320116	0.0297421
60	0.322914	0.269899	0.301591	0.417953	70	0.328089	0.0318728
70	0.353926	0.293382	0.328663	0.474947	80	0.362729	0.0394121
80	0.261383	0.293382	0.219425	0.4455	90	0.304923	0.0492448
90	0.138321	0.269899	0.255521	0.497744	100	0.290372	0.0751422
100	0.261383	0.269899	0.219425	0.483971	110	0.30867	0.0594657
110	0.307654	0.222934	0.410829	0.410829	120	0.338061	0.0454323
120	0.261383	0.334248	0.310615	0.449774	130	0.339005	0.0399204
130	0.246124	0.281488	0.319639	0.458798	140	0.326512	0.04658
140	0.215604	0.269899	0.310615	0.388031	150	0.296037	0.0363181

## Sheet: Fig1f
Fig1f

## Sheet: Fig2a,b,e,f, Fig3c
Fig2a											~16 ac	~26 ac	~4 ac	~ 12 ac
											Fig 2a	Fig 2b	Fig 2e	Fig 2f	Fig 3c - top
								condensate/box	50 um		1	0	25	15	23
								1			2	1	30	12	16
								2			6	1	28	10	30
								6			5	0	24	17	23
								5			6	0	22	18	20
								6		Average	4	0.4	25.8	14.4	22.4
										SD	2.09762	0.489898	2.85657	3.00666	4.58694
																	Fig 3d
Fig2b
								condensate/box	50 um
								0
								1
								1
								0
								0
Fig2e
								condensate/box	50 um
								25
								30
								28
								24
								22
Fig2f
								condensate/box	50 um
								15
								12
								10
								17
								18
Fig3c-top
								condensate/box	50 um
								23
								16
								30
								23
								20
Fig3c-bottom
								condensate/box	50 um
								0
								0
								0
								0
								0

## Sheet: Fig2c,d,g,h_MS
Daltons	p300 (+SIRT2)		Daltons	p300 (-SIRT2)											Non-deconvoluated
80300	18.898		80300	0.00337284
80301	18.4704		80301	0.00332286
80302	17.9574		80302	0.00327495
80303	17.3741		80303	0.00321821
80304	16.739		80304	0.00314335
80305	16.0737		80305	0.00304388
80306	15.4018		80306	0.00291709
80307	14.7473		80307	0.00276441
80308	14.1327		80308	0.00259098
80309	13.5774		80309	0.00240455
80310	13.0961		80310	0.00221391
80311	12.6985		80311	0.00202751
80312	12.389		80312	0.00185229
80313	12.1671		80313	0.00169322
80314	12.0278		80314	0.00155318
80315	11.9628		80315	0.00143326
80316	11.9614		80316	0.00133322
80317	12.0117		80317	0.00125195
80318	12.1014		80318	0.00118784
80319	12.2192		80319	0.00113908
80320	12.3553		80320	0.00110381
80321	12.5016		80321	0.00108012
80322	12.6515		80322	0.0010661
80323	12.7995		80323	0.00105967
80324	12.9405		80324	0.00105855											Hypo-acetylated p300BRPHZ (80548.49)
80325	13.0693		80325	0.00106019											Mass	Acetyl-groups	theoretical Mass	Error
80326	13.1802		80326	0.00106174											80591	1.02381	80591.5	-0.49
80327	13.2672		80327	0.00106025											80634	2.04762	80634.5	-0.49
80328	13.3246		80328	0.00105291											80675	3.02381	80675.5	-0.49
80329	13.3482		80329	0.00103742											80718	4.0481	80718.5	-0.49
80330	13.3356		80330	0.00101239											80759	5.02381	80759.5	-0.49
80331	13.2873		80331	0.000977636											80801.1	6.02714	80801.6	-0.49
80332	13.207		80332	0.000934253											80844.5	7.05952	80845	-0.49
80333	13.1006		80333	0.000884459											80885	8.02381	80885.5	-0.49
80334	12.9763		80334	0.000831187											80924	8.95238	80924.5	-0.49
80335	12.8422		80335	0.000777591											80969	10.0238	80969.5	-0.49
80336	12.7056		80336	0.000726581											81011	11.0238	81011.5	-0.49
80337	12.5712		80337	0.000680496											81051	11.9762	81051.5	-0.49
80338	12.4402		80338	0.000640955											81091	12.9286	81091.5	-0.49
80339	12.3094		80339	0.000608863
80340	12.1722		80340	0.000584524
80341	12.0191		80341	0.00056778
80342	11.8402		80342	0.000558158											Hyper-acetylated p300BRPHZ (80548.49)
80343	11.6269		80343	0.000554982											Mass	Acetyl-groups	theoretical Mass	Error
80344	11.3752		80344	0.000557461											81099	13.119	81099.5	-0.49
80345	11.0868		80345	0.000564738											81139	14.0714	81139.5	-0.49
80346	10.77		80346	0.000575927											81181	15.0714	81181.5	-0.49
80347	10.4388		80347	0.000590124											81222	16.0476	81222.5	-0.49
80348	10.111		80348	0.000606404											81266	17.0952	81266.5	-0.49
80349	9.80528		80349	0.000623813											81309	18.119	81309.5	-0.49
80350	9.53843		80350	0.000641357											81345	18.9762	81345.5	-0.49
80351	9.32329		80351	0.000658022											81390	20.0476	81390.5	-0.49
80352	9.16727		80352	0.000672813											81432	21.0476	81432.5	-0.49
80353	9.07185		80353	0.000684845											81475	22.0714	81475.5	-0.49
80354	9.0328		80354	0.00069346											81519	23.119	81519.5	-0.49
80355	9.04096		80355	0.000698345											81557	24.0238	81557.5	-0.49
80356	9.08366		80356	0.000699623
80357	9.14644		80357	0.000697861
80358	9.21519		80358	0.000694
80359	9.27825		80359	0.000689206
80360	9.32807		80360	0.000684667
80361	9.36219		80361	0.000681406
80362	9.38319		80362	0.000680107
80363	9.39773		80363	0.000681008
80364	9.41512		80364	0.000683843
80365	9.44547		80365	0.00068785
80366	9.4982		80366	0.000691836
80367	9.58078		80367	0.000694306
80368	9.69796		80368	0.000693659
80369	9.85137		80369	0.000688414
80370	10.0395		80370	0.00067745
80371	10.2576		80371	0.000660208
80372	10.4985		80372	0.000636795
80373	10.7525		80373	0.000607986
80374	11.0083		80374	0.000575094
80375	11.2538		80375	0.000539763
80376	11.477		80376	0.000503718
80377	11.667		80377	0.000468534
80378	11.8147		80378	0.000435463
80379	11.9138		80379	0.000405346
80380	11.9608		80380	0.000378589
80381	11.9551		80381	0.000355206
80382	11.8985		80382	0.000334889
80383	11.7941		80383	0.000317102
80384	11.646		80384	0.000301188
80385	11.4585		80385	0.000286469
80386	11.2358		80386	0.000272354
80387	10.982		80387	0.000258432
80388	10.701		80388	0.000244533
80389	10.3969		80389	0.000230749
80390	10.074		80390	0.000217401
80391	9.73701		80391	0.000204977
80392	9.39075		80392	0.00019404
80393	9.04026		80393	0.000185155
80394	8.69056		80394	0.000178829
80395	8.3466		80395	0.000175493
80396	8.01332		80396	0.000175492
80397	7.69568		80397	0.00017909
80398	7.39866		80398	0.000186459
80399	7.12725		80399	0.000197636
80400	6.88623		80400	0.000212453
80401	6.67992		80401	0.000230435
80402	6.51186		80402	0.000250695
80403	6.38447		80403	0.000271875
80404	6.29878		80404	0.000292186
80405	6.25423		80405	0.000309586
80406	6.24855		80406	0.00032209
80407	6.27773		80407	0.000328146
80408	6.33609		80408	0.000326961
80409	6.41647		80409	0.00031865
80410	6.51059		80410	0.000304178
80411	6.60946		80411	0.000285098
80412	6.70408		80412	0.00026321
80413	6.78614		80413	0.000240241
80414	6.84876		80414	0.000217614
80415	6.88709		80415	0.000196351
80416	6.89869		80416	0.000177077
80417	6.88351		80417	0.000160084
80418	6.84358		80418	0.000145416
80419	6.78221		80419	0.000132961
80420	6.7032		80420	0.000122512
80421	6.60987		80421	0.000113822
80422	6.50436		80422	0.000106627
80423	6.38721		80423	0.000100668
80424	6.25733		80424	9.56983e-05
80425	6.11238		80425	9.14946e-05
80426	5.94956		80426	8.78619e-05
80427	5.76656		80427	8.46437e-05
80428	5.56263		80428	8.17328e-05
80429	5.33943		80429	7.90786e-05
80430	5.10142		80430	7.66915e-05
80431	4.8557		80431	7.46386e-05
80432	4.61131		80432	7.30333e-05
80433	4.37809		80433	7.20177e-05
80434	4.16557		80434	7.17423e-05
80435	3.98191		80435	7.23455e-05
80436	3.83321		80436	7.39325e-05
80437	3.72325		80437	7.65544e-05
80438	3.65347		80438	8.01843e-05
80439	3.62308		80439	8.46937e-05
80440	3.62934		80440	8.98294e-05
80441	3.66777		80441	9.52041e-05
80442	3.73251		80442	0.000100308
80443	3.81674		80443	0.000104555
80444	3.9133		80444	0.000107355
80445	4.01549		80445	0.000108213
80446	4.11783		80446	0.000106821
80447	4.21666		80447	0.000103117
80448	4.31051		80448	9.72989e-05
80449	4.39981		80449	8.97839e-05
80450	4.4864		80450	8.11352e-05
80451	4.5726		80451	7.19684e-05
80452	4.66023		80452	6.28673e-05
80453	4.74975		80453	5.43211e-05
80454	4.8397		80454	4.66915e-05
80455	4.92652		80455	4.02084e-05
80456	5.00484		80456	3.49874e-05
80457	5.06822		80457	3.10597e-05
80458	5.11021		80458	2.84049e-05
80459	5.12547		80459	2.69791e-05
80460	5.11075		80460	2.70085e-05
80461	5.06544		80461	2.88449e-05
80462	4.99156		80462	3.10283e-05
80463	4.89325		80463	3.71343e-05
80464	4.77594		80464	3.93534e-05
80465	4.64545		80465	5.01288e-05
80466	4.50717		80466	5.87884e-05
80467	4.36567		80467	6.5969e-05
80468	4.22444		80468	7.14056e-05
80469	4.08601		80469	7.28767e-05
80470	3.95217		80470	7.30557e-05
80471	3.8242		80471	7.27891e-05
80472	3.70312		80472	7.15609e-05
80473	3.58979		80473	6.92748e-05
80474	3.48492		80474	6.65482e-05
80475	3.38903		80475	6.49538e-05
80476	3.30238		80476	6.17654e-05
80477	3.22489		80477	5.49946e-05
80478	3.15621		80478	5.31895e-05
80479	3.09571		80479	5.62229e-05
80480	3.04268		80480	5.73188e-05
80481	2.99649		80481	5.94512e-05
80482	2.95673		80482	6.3913e-05
80483	2.9233		80483	7.17722e-05
80484	2.89647		80484	8.25744e-05
80485	2.87676		80485	9.94247e-05
80486	2.86475		80486	0.000119099
80487	2.86081		80487	0.00013976
80488	2.86481		80488	0.000153346
80489	2.8758		80489	0.000174561
80490	2.89183		80490	0.00018425
80491	2.90983		80491	0.000202014
80492	2.92574		80492	0.000221019
80493	2.93483		80493	0.000235422
80494	2.93231		80494	0.000251542
80495	2.91403		80495	0.000244966
80496	2.87724		80496	0.000245869
80497	2.82123		80497	0.000257759
80498	2.7476		80498	0.000266347
80499	2.66009		80499	0.000258476
80500	2.56409		80500	0.000256119
80501	2.46583		80501	0.000251479
80502	2.37162		80502	0.00023818
80503	2.28713		80503	0.000228838
80504	2.21698		80504	0.000214675
80505	2.16456		80505	0.000215001
80506	2.13196		80506	0.000203667
80507	2.12016		80507	0.000195179
80508	2.12906		80508	0.000187895
80509	2.15764		80509	0.000183266
80510	2.20396		80510	0.000170343
80511	2.26528		80511	0.000169617
80512	2.33811		80512	0.000174978
80513	2.41843		80513	0.000177897
80514	2.50195		80514	0.000174776
80515	2.58457		80515	0.000180923
80516	2.66279		80516	0.000209611
80517	2.73414		80517	0.000257804
80518	2.79739		80518	0.00030529
80519	2.85258		80519	0.000386716
80520	2.90069		80520	0.000532929
80521	2.94326		80521	0.000695342
80522	2.98178		80522	0.000907632
80523	3.01721		80523	0.00117173
80524	3.04964		80524	0.00153736
80525	3.07821		80525	0.00192194
80526	3.10126		80526	0.00245485
80527	3.1168		80527	0.00316647
80528	3.12312		80528	0.0041942
80529	3.11936		80529	0.00567493
80530	3.10605		80530	0.0072433
80531	3.0852		80531	0.0095416
80532	3.06022		80532	0.0130157
80533	3.03537		80533	0.0174254
80534	3.01521		80534	0.0231678
80535	3.00389		80535	0.0330556
80536	3.00465		80536	0.0461252
80537	3.01943		80537	0.0645227
80538	3.04867		80538	0.0872469
80539	3.09132		80539	0.112225
80540	3.14492		80540	0.140195
80541	3.20583		80541	0.176122
80542	3.26956		80542	0.21695
80543	3.33117		80543	0.267279
80544	3.38563		80544	0.334987
80545	3.42823		80545	0.403227
80546	3.45485		80546	0.468822
80547	3.46216		80547	0.548344
80548	3.44778		80548	0.614692
80549	3.41034		80549	0.708196
80550	3.34953		80550	0.794016
80551	3.26617		80551	0.87653
80552	3.16226		80552	0.925785
80553	3.04089		80553	0.936871
80554	2.90619		80554	0.928501
80555	2.76304		80555	0.861391
80556	2.61673		80556	0.787353
80557	2.47257		80557	0.700614
80558	2.33536		80558	0.63793
80559	2.20906		80559	0.601411
80560	2.09652		80560	0.569501
80561	1.99935		80561	0.529999
80562	1.91792		80562	0.498346
80563	1.85155		80563	0.494023
80564	1.79865		80564	0.505461
80565	1.75705		80565	0.516775
80566	1.72427		80566	0.550903
80567	1.69787		80567	0.608033
80568	1.67569		80568	0.683817
80569	1.65611		80569	0.745603
80570	1.6381		80570	0.810173
80571	1.6212		80571	0.940363
80572	1.60532		80572	1.07396
80573	1.59053		80573	1.29172
80574	1.57676		80574	1.53775
80575	1.5636		80575	1.80623
80576	1.55021		80576	2.18233
80577	1.53528		80577	2.73861
80578	1.51725		80578	3.39634
80579	1.49449		80579	4.17197
80580	1.46558		80580	5.17414
80581	1.42961		80581	6.53453
80582	1.38633		80582	8.36583
80583	1.33623		80583	10.6968
80584	1.28046		80584	13.6105
80585	1.22067		80585	16.4803
80586	1.15883		80586	19.8684
80587	1.09695		80587	22.6571
80588	1.03696		80588	25.6395
80589	0.980512		80589	28.4233
80590	0.928927		80590	30.0632
80591	0.883108		80591	30.691
80592	0.843526		80592	30.5382
80593	0.810214		80593	29.9773
80594	0.782781		80594	28.7821
80595	0.760439		80595	27.3688
80596	0.742071		80596	25.2388
80597	0.726318		80597	22.9106
80598	0.711723		80598	20.5839
80599	0.696908		80599	18.7443
80600	0.680763		80600	17.1539
80601	0.662612		80601	15.2281
80602	0.642304		80602	13.9453
80603	0.620201		80603	12.8974
80604	0.597064		80604	12.1884
80605	0.573863		80605	11.3305
80606	0.551572		80606	10.6798
80607	0.530997		80607	10.2972
80608	0.512665		80608	9.82757
80609	0.496784		80609	9.57087
80610	0.483271		80610	9.42936
80611	0.471822		80611	9.49646
80612	0.462018		80612	9.66777
80613	0.453436		80613	9.81119
80614	0.445758		80614	10.1485
80615	0.438853		80615	10.81
80616	0.432806		80616	11.5353
80617	0.427898		80617	12.3907
80618	0.424541		80618	13.599
80619	0.423169		80619	14.8634
80620	0.424127		80620	16.5197
80621	0.427557		80621	19.2429
80622	0.433309		80622	22.383
80623	0.440877		80623	25.9818
80624	0.449387		80624	30.0995
80625	0.457655		80625	34.0124
80626	0.464317		80626	38.7834
80627	0.468037		80627	43.7388
80628	0.467752		80628	49.2228
80629	0.462885		80629	53.8643
80630	0.453468		80630	58.2243
80631	0.440121		80631	61.1774
80632	0.423906		80632	63.2606
80633	0.406105		80633	64.2265
80634	0.387993		80634	64.3869
80635	0.370662		80635	64.2531
80636	0.354926		80636	62.8756
80637	0.341296		80637	60.8197
80638	0.330011		80638	58.0536
80639	0.321084		80639	54.8799
80640	0.314365		80640	52.002
80641	0.309588		80641	47.9338
80642	0.306412		80642	44.6519
80643	0.304445		80643	41.9353
80644	0.303273		80644	39.8738
80645	0.302468		80645	38.1897
80646	0.301612		80646	35.995
80647	0.300319		80647	34.9529
80648	0.298255		80648	33.8558
80649	0.295174		80649	32.7261
80650	0.290941		80650	32.0557
80651	0.285554		80651	31.8721
80652	0.279152		80652	32.4524
80653	0.272004		80653	32.9822
80654	0.264477		80654	33.4611
80655	0.256992		80655	33.7903
80656	0.24998		80656	34.2563
80657	0.243827		80657	35.1176
80658	0.238846		80658	35.8316
80659	0.235252		80659	37.1899
80660	0.233152		80660	38.5736
80661	0.232548		80661	40.0048
80662	0.233347		80662	42.5208
80663	0.235369		80663	45.0166
80664	0.238369		80664	47.566
80665	0.242044		80665	50.7214
80666	0.246058		80666	54.7944
80667	0.250055		80667	59.4531
80668	0.253683		80668	64.5817
80669	0.25662		80669	70.1656
80670	0.2586		80670	74.5739
80671	0.259437		80671	80.241
80672	0.25905		80672	85.3186
80673	0.257468		80673	88.7532
80674	0.254821		80674	90.629
80675	0.251322		80675	92.2015
80676	0.247223		80676	91.383
80677	0.242776		80677	90.5364
80678	0.238199		80678	87.8636
80679	0.233647		80679	83.2417
80680	0.229212		80680	78.1528
80681	0.224924		80681	74.619
80682	0.220779		80682	70.1428
80683	0.21676		80683	66.647
80684	0.212865		80684	62.1473
80685	0.209121		80685	59.091
80686	0.205586		80686	56.0006
80687	0.202338		80687	53.1239
80688	0.199452		80688	50.3644
80689	0.196982		80689	49.1023
80690	0.194935		80690	47.6618
80691	0.19326		80691	46.9793
80692	0.191847		80692	46.8553
80693	0.190536		80693	46.5475
80694	0.189138		80694	46.7795
80695	0.187462		80695	47.2104
80696	0.185342		80696	47.1632
80697	0.182666		80697	47.4141
80698	0.179386		80698	48.8381
80699	0.175528		80699	50.651
80700	0.171182		80700	52.0026
80701	0.16649		80701	53.3535
80702	0.161619		80702	54.684
80703	0.156749		80703	56.2419
80704	0.152048		80704	57.0663
80705	0.14766		80705	58.1287
80706	0.143691		80706	59.1667
80707	0.1402		80707	60.3848
80708	0.137185		80708	61.7853
80709	0.13458		80709	64.451
80710	0.132252		80710	68.4634
80711	0.130002		80711	72.7325
80712	0.127583		80712	76.5607
80713	0.12473		80713	81.647
80714	0.121198		80714	86.6624
80715	0.116814		80715	90.9271
80716	0.111521		80716	95.0996
80717	0.105397		80717	98.551
80718	0.0986509		80718	100
80719	0.0915888		80719	99.8773
80720	0.0845572		80720	98.2403
80721	0.0778882		80721	95.1753
80722	0.0718562		80722	91.169
80723	0.0666558		80723	87.2974
80724	0.0624002		80724	83.5076
80725	0.0591331		80725	78.1298
80726	0.0568451		80726	73.5147
80727	0.0554897		80727	70.0033
80728	0.054992		80728	66.0807
80729	0.0552527		80729	62.4691
80730	0.0561449		80730	59.5915
80731	0.0575097		80731	56.9686
80732	0.0591533		80732	55.4621
80733	0.0608502		80733	54.8255
80734	0.0623569		80734	54.6521
80735	0.0634365		80735	54.8477
80736	0.0638904		80736	56.017
80737	0.0635882		80737	56.5321
80738	0.062489		80738	56.9989
80739	0.060644		80739	57.6807
80740	0.0581819		80740	58.5818
80741	0.0552808		80741	58.5303
80742	0.052136		80742	58.487
80743	0.0489316		80743	58.3358
80744	0.0458216		80744	59.2337
80745	0.0429206		80745	61.0042
80746	0.0403039		80746	62.1862
80747	0.0380122		80747	62.751
80748	0.0360592		80748	64.7
80749	0.0344387		80749	67.0798
80750	0.0331309		80750	68.9216
80751	0.0321074		80751	71.6156
80752	0.0313346		80752	75.1611
80753	0.0307753		80753	77.8978
80754	0.0303901		80754	82.1546
80755	0.0301385		80755	85.4329
80756	0.0299788		80756	87.495
80757	0.0298688		80757	89.0507
80758	0.0297674		80758	90.3807
80759	0.0296363		80759	91.4389
80760	0.0294426		80760	90.7597
80761	0.0291621		80761	89.7238
80762	0.0287826		80762	88.1258
80763	0.0283053		80763	85.1864
80764	0.0277451		80764	82.4342
80765	0.0271285		80765	79.6214
80766	0.0264897		80766	77.0392
80767	0.025865		80767	74.5254
80768	0.0252883		80768	72.2687
80769	0.0247862		80769	69.2437
80770	0.0243765		80770	67.4131
80771	0.024067		80771	65.195
80772	0.0238567		80772	63.619
80773	0.0237388		80773	62.9697
80774	0.0237035		80774	62.1012
80775	0.0237417		80775	62.1899
80776	0.023848		80776	62.812
80777	0.0240224		80777	63.3025
80778	0.0242706		80778	63.2559
80779	0.0246024		80779	62.6603
80780	0.0250293		80780	61.434
80781	0.0255599		80781	60.1234
80782	0.0261966		80782	58.4531
80783	0.0269306		80783	57.1127
80784	0.0277389		80784	56.4373
80785	0.0285816		80785	56.995
80786	0.0294025		80786	57.4966
80787	0.0301311		80787	58.374
80788	0.0306887		80788	59.0522
80789	0.0309977		80789	60.0633
80790	0.0309926		80790	62.823
80791	0.0306317		80791	66.1984
80792	0.029906		80792	69.7095
80793	0.0288434		80793	73.5286
80794	0.027506		80794	76.8592
80795	0.025982		80795	79.1127
80796	0.0243722		80796	82.03
80797	0.0227765		80797	85.0664
80798	0.0212822		80798	87.721
80799	0.0199563		80799	89.5987
80800	0.0188432		80800	90.7124
80801	0.0179652		80801	91.0456
80802	0.0173254		80802	89.7732
80803	0.0169117		80803	88.9606
80804	0.0166992		80804	87.2951
80805	0.0166528		80805	84.4514
80806	0.0167282		80806	79.8265
80807	0.0168742		80807	76.9421
80808	0.0170348		80808	74.8334
80809	0.017153		80809	72.485
80810	0.0171761		80810	68.4963
80811	0.0170603		80811	65.6459
80812	0.0167759		80812	62.8515
80813	0.0163105		80813	60.6399
80814	0.0156696		80814	58.6495
80815	0.0148748		80815	57.1082
80816	0.0139593		80816	56.2765
80817	0.0129634		80817	56.1505
80818	0.0119284		80818	55.9288
80819	0.0108922		80819	55.9113
80820	0.00988646		80820	57.6276
80821	0.00893469		80821	58.4923
80822	0.00805276		80822	58.0628
80823	0.00724968		80823	57.5173
80824	0.00652915		80824	58.1054
80825	0.00589112		80825	58.8167
80826	0.00533311		80826	59.2464
80827	0.00485116		80827	59.2195
80828	0.00444038		80828	58.8392
80829	0.00409532		80829	58.2575
80830	0.00381008		80830	56.8084
80831	0.00357831		80831	56.6051
80832	0.00339332		80832	57.6947
80833	0.00324817		80833	58.7881
80834	0.0031358		80834	60.0095
80835	0.00304945		80835	62.1892
80836	0.00298303		80836	64.2438
80837	0.00293175		80837	67.0271
80838	0.00289265		80838	70.7609
80839	0.00286504		80839	74.0192
80840	0.00285065		80840	77.2907
80841	0.00285351		80841	79.6358
80842	0.0028795		80842	82.2839
80843	0.00293575		80843	83.9146
80844	0.00303002		80844	84.6497
80845	0.00316998		80845	84.7741
80846	0.00336247		80846	83.5891
80847	0.00361247		80847	81.428
80848	0.00392184		80848	77.7227
80849	0.00428766		80849	73.3492
80850	0.00470074		80850	69.6122
80851	0.00514452		80851	66.7537
80852	0.00559533		80852	64.2634
80853	0.00602448		80853	61.9779
80854	0.00640216		80854	59.434
80855	0.00670259		80855	57.9304
80856	0.00690887		80856	55.8652
80857	0.00701611		80857	53.9078
80858	0.00703194		80858	52.4176
80859	0.00697444		80859	52.514
80860	0.00686824		80860	51.6614
80861	0.00674025		80861	51.0878
80862	0.0066161		80862	51.1774
80863	0.00651772		80863	51.8816
80864	0.00646233		80864	52.61
80865	0.00646234		80865	53.021
80866	0.00652579		80866	53.5281
80867	0.00665689		80867	53.5964
80868	0.0068565		80868	52.728
80869	0.00712225		80869	52.5503
80870	0.00744842		80870	52.9375
80871	0.00782561		80871	53.0858
80872	0.00824017		80872	53.3917
80873	0.00867384		80873	53.2986
80874	0.00910359		80874	54.3379
80875	0.00950213		80875	56.1869
80876	0.00983949		80876	57.9049
80877	0.0100857		80877	59.2411
80878	0.0102148		80878	60.9855
80879	0.0102087		80879	63.1397
80880	0.0100615		80880	64.6804
80881	0.00978049		80881	66.245
80882	0.00938624		80882	67.0445
80883	0.00890849		80883	68.0224
80884	0.00838131		80884	68.918
80885	0.00783768		80885	68.9441
80886	0.00730522		80886	68.3729
80887	0.00680382		80887	68.1771
80888	0.00634517		80888	67.1288
80889	0.00593387		80889	65.6497
80890	0.00556917		80890	65.161
80891	0.00524699		80891	64.8772
80892	0.00496171		80892	64.0611
80893	0.00470746		80893	63.5312
80894	0.00447878		80894	62.4763
80895	0.00427093		80895	61.6579
80896	0.00407979		80896	60.622
80897	0.00390158		80897	59.3253
80898	0.00373272		80898	57.5891
80899	0.00356989		80899	55.3708
80900	0.00341031		80900	52.7409
80901	0.00325218		80901	50.9187
80902	0.00309516		80902	49.1167
80903	0.00294065		80903	46.9468
80904	0.00279169		80904	45.7397
80905	0.00265259		80905	44.3945
80906	0.00252823		80906	44.1019
80907	0.00242333		80907	43.2436
80908	0.00234187		80908	42.7101
80909	0.00228658		80909	42.0845
80910	0.00225865		80910	42.0449
80911	0.00225749		80911	43.1296
80912	0.00228045		80912	43.878
80913	0.00232245		80913	45.0603
80914	0.00237573		80914	46.422
80915	0.00242982		80915	48.2706
80916	0.00247214		80916	49.721
80917	0.00248947		80917	51.5805
80918	0.00247015		80918	53.3172
80919	0.00240677		80919	55.9607
80920	0.00229813		80920	58.4659
80921	0.00214994		80921	60.7425
80922	0.00197363		80922	62.865
80923	0.00178362		80923	63.5283
80924	0.00159428		80924	64.0396
80925	0.0014174		80925	64.021
80926	0.00126087		80926	63.5123
80927	0.0011287		80927	62.7888
80928	0.00106643		80928	62.3299
80929	0.000984184		80929	60.9551
80930	0.000956		80930	58.7981
80931	0.000940705		80931	57.4301
80932	0.000891289		80932	56.106
80933	0.000885453		80933	54.0484
80934	0.000921208		80934	52.1819
80935	0.000969542		80935	50.4278
80936	0.00101328		80936	49.0574
80937	0.000969244		80937	48.0839
80938	0.000988982		80938	46.8108
80939	0.00102349		80939	45.9783
80940	0.00109231		80940	44.9715
80941	0.0011733		80941	44.7536
80942	0.00140326		80942	44.1124
80943	0.00150889		80943	42.9396
80944	0.0016571		80944	42.17
80945	0.00181897		80945	41.6577
80946	0.00191842		80946	41.4541
80947	0.00202325		80947	41.2598
80948	0.00214603		80948	41.3875
80949	0.00226917		80949	41.229
80950	0.00231214		80950	40.454
80951	0.00246693		80951	40.5609
80952	0.00244623		80952	40.4494
80953	0.00244189		80953	39.6319
80954	0.00254399		80954	39.3495
80955	0.00247151		80955	39.0067
80956	0.00243504		80956	39.3061
80957	0.00243156		80957	40.5718
80958	0.00236688		80958	41.6488
80959	0.00222107		80959	42.4479
80960	0.00203297		80960	43.0017
80961	0.00189895		80961	43.8964
80962	0.00180254		80962	44.4284
80963	0.0016852		80963	45.6046
80964	0.00154466		80964	46.8264
80965	0.00149336		80965	47.4776
80966	0.0014192		80966	47.9515
80967	0.0013501		80967	49.1693
80968	0.00132563		80968	49.9831
80969	0.00136498		80969	50.2842
80970	0.00153931		80970	50.059
80971	0.00167909		80971	50.1624
80972	0.00194516		80972	49.852
80973	0.00216313		80973	49.2776
80974	0.00247791		80974	48.2337
80975	0.00273096		80975	46.6833
80976	0.00320232		80976	45.6584
80977	0.00366749		80977	44.2965
80978	0.0043074		80978	42.4544
80979	0.00504657		80979	40.8265
80980	0.00599564		80980	39.2259
80981	0.00701149		80981	37.8557
80982	0.00761399		80982	36.55
80983	0.00810827		80983	34.4986
80984	0.00903441		80984	32.4754
80985	0.00994251		80985	31.691
80986	0.0108157		80986	31.0651
80987	0.0118319		80987	30.1683
80988	0.0122359		80988	30.3204
80989	0.0130828		80989	30.148
80990	0.0138542		80990	29.9418
80991	0.0147361		80991	30.2851
80992	0.015371		80992	30.5018
80993	0.015906		80993	31.282
80994	0.0169377		80994	31.6554
80995	0.0184193		80995	31.8687
80996	0.0194564		80996	32.4416
80997	0.022333		80997	32.8509
80998	0.0245362		80998	33.3986
80999	0.0275698		80999	33.784
81000	0.0315274		81000	33.9674
81001	0.037845		81001	34.0439
81002	0.0441588		81002	34.1826
81003	0.0526885		81003	34.5047
81004	0.0639279		81004	35.1448
81005	0.0754759		81005	35.7117
81006	0.0863748		81006	35.9883
81007	0.10436		81007	36.3426
81008	0.122642		81008	36.7073
81009	0.146991		81009	37.4124
81010	0.170169		81010	38.1909
81011	0.194254		81011	38.804
81012	0.220891		81012	38.4121
81013	0.261132		81013	38.5303
81014	0.292509		81014	38.6892
81015	0.324736		81015	38.5341
81016	0.36701		81016	37.4782
81017	0.381272		81017	36.5639
81018	0.363589		81018	34.7358
81019	0.34889		81019	32.8864
81020	0.33235		81020	30.9287
81021	0.316601		81021	29.3123
81022	0.314248		81022	27.5186
81023	0.315005		81023	25.6798
81024	0.308561		81024	24.4125
81025	0.303076		81025	22.767
81026	0.297581		81026	22.0143
81027	0.309203		81027	21.5382
81028	0.334154		81028	21.0847
81029	0.377364		81029	20.7232
81030	0.430127		81030	20.5227
81031	0.490307		81031	20.4587
81032	0.563181		81032	20.109
81033	0.641786		81033	19.9545
81034	0.751206		81034	19.9292
81035	0.855241		81035	19.9292
81036	0.989387		81036	20.4355
81037	1.1546		81037	20.7488
81038	1.3887		81038	21.312
81039	1.63822		81039	22.0805
81040	1.95339		81040	22.2276
81041	2.33931		81041	22.7338
81042	2.71519		81042	23.3757
81043	3.24879		81043	23.7219
81044	3.7718		81044	24.1819
81045	4.49227		81045	25.1475
81046	5.13712		81046	26.0451
81047	6.03363		81047	26.8109
81048	7.10583		81048	27.1413
81049	7.87157		81049	27.964
81050	8.79678		81050	28.1502
81051	9.69779		81051	28.6551
81052	10.4149		81052	28.3582
81053	10.9991		81053	27.9911
81054	11.4724		81054	27.959
81055	11.9089		81055	28.2599
81056	11.7801		81056	28.6415
81057	11.4228		81057	28.1706
81058	11.0399		81058	27.8763
81059	10.2315		81059	27.4791
81060	9.41883		81060	26.3583
81061	8.67763		81061	25.2752
81062	8.02624		81062	23.6959
81063	7.34494		81063	21.9927
81064	6.60001		81064	20.5597
81065	5.94839		81065	19.6504
81066	5.63304		81066	19.0639
81067	5.27338		81067	18.5015
81068	5.15577		81068	18.2829
81069	5.24747		81069	18.1754
81070	5.40529		81070	18.0906
81071	5.46565		81071	18.1434
81072	5.63235		81072	17.9669
81073	5.82518		81073	17.9045
81074	6.36624		81074	17.6905
81075	6.90054		81075	17.236
81076	7.11325		81076	16.6421
81077	7.70886		81077	16.1197
81078	8.60262		81078	15.88
81079	9.43235		81079	15.5326
81080	10.7298		81080	14.9909
81081	12.1684		81081	14.7427
81082	13.2708		81082	14.7081
81083	14.6595		81083	14.5949
81084	16.1209		81084	14.6506
81085	18.0124		81085	14.9034
81086	19.8193		81086	15.0627
81087	22.1838		81087	15.7429
81088	25.0534		81088	16.2743
81089	28.8397		81089	16.6372
81090	31.885		81090	16.9787
81091	35.5655		81091	17.1609
81092	38.4158		81092	17.1006
81093	42.2912		81093	16.9457
81094	45.4615		81094	16.5245
81095	46.618		81095	15.7901
81096	48.3976		81096	15.3517
81097	49.3246		81097	14.8953
81098	49.4582		81098	14.6634
81099	50.3259		81099	14.1657
81100	49.4926		81100	13.6699
81101	47.4006		81101	13.1086
81102	44.0603		81102	12.7841
81103	40.3593		81103	12.4087
81104	37.5273		81104	12.1961
81105	35.6328		81105	12.0401
81106	32.7142		81106	11.8723
81107	30.0028		81107	11.4613
81108	27.5611		81108	10.8845
81109	25.4341		81109	10.5045
81110	24.3722		81110	9.83005
81111	22.8419		81111	9.51141
81112	22.2642		81112	9.40656
81113	21.6975		81113	9.07876
81114	22.0409		81114	9.1817
81115	22.4994		81115	8.96499
81116	22.8872		81116	8.83951
81117	23.8865		81117	8.77822
81118	25.4122		81118	8.68706
81119	25.9167		81119	8.43495
81120	26.6158		81120	8.26669
81121	27.5034		81121	8.16736
81122	28.5699		81122	7.84865
81123	29.9823		81123	7.6111
81124	31.7703		81124	7.55264
81125	33.3786		81125	7.54317
81126	35.1029		81126	7.72672
81127	37.8631		81127	7.90483
81128	40.078		81128	8.03675
81129	42.4237		81129	7.84341
81130	46.4066		81130	7.74128
81131	52.176		81131	7.68476
81132	56.793		81132	7.44546
81133	60.1909		81133	7.45751
81134	65.3952		81134	7.27784
81135	70.1475		81135	7.11181
81136	74.5336		81136	6.80263
81137	77.5251		81137	6.52103
81138	79.4409		81138	6.32737
81139	80.4184		81139	6.12388
81140	79.5686		81140	5.8155
81141	79.3606		81141	5.40979
81142	78.0576		81142	4.97964
81143	75.1774		81143	4.66978
81144	71.6858		81144	4.42414
81145	68.3373		81145	4.19034
81146	63.8742		81146	3.88676
81147	58.8714		81147	3.57624
81148	54.7943		81148	3.33556
81149	50.4638		81149	3.127
81150	46.7451		81150	3.02091
81151	43.6469		81151	2.8942
81152	40.5189		81152	2.7584
81153	39.2851		81153	2.57161
81154	38.7267		81154	2.41881
81155	37.8692		81155	2.32424
81156	36.9064		81156	2.22799
81157	35.9631		81157	2.14874
81158	36.0447		81158	2.08179
81159	36.7236		81159	1.97694
81160	36.3357		81160	1.92535
81161	37.0334		81161	1.84966
81162	38.2752		81162	1.73764
81163	38.5768		81163	1.62515
81164	40.6992		81164	1.481
81165	43.1492		81165	1.37783
81166	45.928		81166	1.30324
81167	48.8346		81167	1.22364
81168	52.334		81168	1.16339
81169	55.6452		81169	1.14174
81170	57.8075		81170	1.10366
81171	61.5624		81171	1.07838
81172	64.5693		81172	1.08533
81173	67.2282		81173	1.10502
81174	69.5586		81174	1.13397
81175	72.0881		81175	1.19337
81176	74.8755		81176	1.24581
81177	76.6087		81177	1.28662
81178	79.7831		81178	1.33219
81179	82.8006		81179	1.34392
81180	85.3809		81180	1.36795
81181	86.08		81181	1.41884
81182	85.097		81182	1.43098
81183	82.9627		81183	1.46556
81184	81.3735		81184	1.49244
81185	78.5558		81185	1.51955
81186	73.3975		81186	1.48315
81187	69.4987		81187	1.4114
81188	66.0833		81188	1.38579
81189	63.2637		81189	1.32775
81190	60.988		81190	1.32122
81191	57.851		81191	1.29575
81192	53.6821		81192	1.2313
81193	50.6698		81193	1.20511
81194	48.2024		81194	1.19209
81195	47.0908		81195	1.1329
81196	46.3223		81196	1.11752
81197	45.4295		81197	1.10289
81198	44.3168		81198	1.05678
81199	41.9639		81199	1.02138
81200	40.3956		81200	0.954765
81201	39.3158		81201	0.89143
81202	38.8895		81202	0.80019
81203	39.0963		81203	0.707507
81204	39.5479		81204	0.617671
81205	40.5243		81205	0.545456
81206	41.7409		81206	0.483533
81207	43.7275		81207	0.414094
81208	45.8305		81208	0.367504
81209	47.9848		81209	0.322622
81210	50.286		81210	0.289541
81211	54.1829		81211	0.263422
81212	57.9529		81212	0.248012
81213	62.6759		81213	0.233321
81214	68.4143		81214	0.222207
81215	73.4816		81215	0.2103
81216	78.3927		81216	0.203234
81217	82.6567		81217	0.197096
81218	87.9421		81218	0.196127
81219	93.487		81219	0.195139
81220	96.5063		81220	0.19149
81221	99.3213		81221	0.183837
81222	100		81222	0.180062
81223	98.5785		81223	0.173598
81224	95.6931		81224	0.169131
81225	90.4291		81225	0.160081
81226	84.0274		81226	0.151443
81227	79.6583		81227	0.147657
81228	74.6625		81228	0.144378
81229	68.2477		81229	0.142667
81230	63.5396		81230	0.137891
81231	58.882		81231	0.129896
81232	55.6895		81232	0.119903
81233	53.7702		81233	0.108985
81234	51.8815		81234	0.104482
81235	50.2018		81235	0.0975993
81236	49.7125		81236	0.0905051
81237	49.3179		81237	0.0868876
81238	48.6932		81238	0.0836045
81239	49.0367		81239	0.0800249
81240	48.4555		81240	0.0789526
81241	48.3618		81241	0.079206
81242	47.8463		81242	0.0811271
81243	48.646		81243	0.0796291
81244	49.8408		81244	0.0802955
81245	49.169		81245	0.0819731
81246	49.8485		81246	0.0826981
81247	48.974		81247	0.0848331
81248	49.6224		81248	0.0896915
81249	49.3022		81249	0.0927762
81250	48.5932		81250	0.0922146
81251	49.1603		81251	0.0936202
81252	49.8038		81252	0.0934012
81253	50.9082		81253	0.0931318
81254	54.3609		81254	0.091437
81255	56.3133		81255	0.0877763
81256	59.021		81256	0.0836411
81257	62.148		81257	0.0783503
81258	64.8917		81258	0.0719762
81259	66.6897		81259	0.0629932
81260	68.293		81260	0.0556002
81261	69.2102		81261	0.0508832
81262	70.7822		81262	0.0449434
81263	70.9943		81263	0.0407247
81264	71.0804		81264	0.0363064
81265	72.3003		81265	0.0337304
81266	72.4108		81266	0.0312875
81267	70.6272		81267	0.0295234
81268	67.7207		81268	0.0289871
81269	65.7906		81269	0.0293203
81270	63.347		81270	0.0278431
81271	60.7154		81271	0.0275698
81272	59.9849		81272	0.0283626
81273	58.325		81273	0.0297534
81274	56.9998		81274	0.0322566
81275	56.1294		81275	0.0341141
81276	55.4289		81276	0.036032
81277	53.7734		81277	0.0365627
81278	50.9663		81278	0.0376213
81279	49.8541		81279	0.0378727
81280	49.4503		81280	0.0363642
81281	49.1588		81281	0.0347387
81282	48.5659		81282	0.0344888
81283	48.6673		81283	0.033557
81284	49.0879		81284	0.032419
81285	50.2517		81285	0.0314464
81286	50.3382		81286	0.0308749
81287	50.5973		81287	0.0297644
81288	49.5344		81288	0.0272833
81289	49.496		81289	0.0256438
81290	49.8761		81290	0.0245575
81291	50.0461		81291	0.0226142
81292	49.5201		81292	0.0213561
81293	49.5721		81293	0.0202311
81294	49.7922		81294	0.0189407
81295	50.6064		81295	0.018602
81296	51.4437		81296	0.0189224
81297	52.7001		81297	0.0186717
81298	55.3165		81298	0.0186303
81299	57.184		81299	0.0194424
81300	59.8191		81300	0.019183
81301	62.668		81301	0.0184306
81302	64.4775		81302	0.0184215
81303	65.7071		81303	0.0186717
81304	67.391		81304	0.0191193
81305	68.8145		81305	0.0191949
81306	69.3301		81306	0.0191586
81307	70.1005		81307	0.0186843
81308	71.7691		81308	0.0182529
81309	73.022		81309	0.0182315
81310	72.4468		81310	0.0177475
81311	71.7553		81311	0.0104767
81312	69.5215		81312	0.0106915
81313	66.7892		81313	0.0109667
81314	63.1363		81314	0.011292
81315	58.7053		81315	0.0116509
81316	56.0871		81316	0.0120211
81317	53.5931		81317	0.0123775
81318	51.2372		81318	0.0126951
81319	49.4694		81319	0.0129526
81320	47.6812		81320	0.0131354
81321	45.8328		81321	0.0132374
81322	44.9584		81322	0.0132614
81323	43.667		81323	0.0132182
81324	43.1875		81324	0.0131238
81325	42.3304		81325	0.0129969
81326	41.387		81326	0.0128562
81327	41.3676		81327	0.0127182
81328	39.6906		81328	0.0125959
81329	37.6		81329	0.0124976
81330	37.1864		81330	0.0124265
81331	36.7078		81331	0.0123808
81332	36.7512		81332	0.0123541
81333	37.1194		81333	0.0123354
81334	38.044		81334	0.012311
81335	39.2999		81335	0.0122654
81336	41.5686		81336	0.0121837
81337	43.9634		81337	0.012054
81338	47.5246		81338	0.01187
81339	52.0493		81339	0.0116325
81340	57.5191		81340	0.0113506
81341	62.7919		81341	0.0110407
81342	67.289		81342	0.0107246
81343	69.7597		81343	0.0104263
81344	70.9962		81344	0.0101694
81345	71.6097		81345	0.00997371
81346	69.704		81346	0.00985386
81347	68.1089		81347	0.0098178
81348	65.9942		81348	0.00986669
81349	63.0538		81349	0.00999512
81350	60.5002		81350	0.0101921
81351	57.8174		81351	0.0104426
81352	55.3452		81352	0.0107299
81353	52.9466		81353	0.0110385
81354	50.5535		81354	0.0113569
81355	48.8013		81355	0.0116794
81356	47.2413		81356	0.0120067
81357	44.8803		81357	0.0123453
81358	42.6648		81358	0.0127043
81359	40.7876		81359	0.0130927
81360	38.5749		81360	0.0135155
81361	36.6664		81361	0.0139713
81362	35.1766		81362	0.0144501
81363	34.9503		81363	0.0149334
81364	34.4016		81364	0.0153955
81365	34.3742		81365	0.0158067
81366	34.8378		81366	0.0161378
81367	35.2685		81367	0.016365
81368	36.1826		81368	0.0164739
81369	37.6022		81369	0.0164624
81370	39.3933		81370	0.0163411
81371	39.9468		81371	0.0161311
81372	39.7718		81372	0.0158606
81373	39.846		81373	0.0155612
81374	38.8936		81374	0.0152634
81375	37.6009		81375	0.0149937
81376	36.8775		81376	0.0147722
81377	37.1637		81377	0.014612
81378	36.8509		81378	0.0145189
81379	35.7852		81379	0.0144925
81380	36.2318		81380	0.0145271
81381	37.7391		81381	0.0146143
81382	38.8309		81382	0.014745
81383	39.9313		81383	0.0149115
81384	43.5874		81384	0.0151099
81385	47.1269		81385	0.0153409
81386	52.6719		81386	0.0156106
81387	55.1839		81387	0.0159296
81388	58.2797		81388	0.0163116
81389	60.3621		81389	0.0167713
81390	62.2162		81390	0.0173225
81391	61.6187		81391	0.0179758
81392	60.5334		81392	0.0187368
81393	58.7032		81393	0.019605
81394	56.677		81394	0.0205726
81395	54.6308		81395	0.0216237
81396	53.161		81396	0.0227346
81397	51.1555		81397	0.0238745
81398	47.8642		81398	0.0250062
81399	46.0931		81399	0.0260884
81400	44.4778		81400	0.027078
81401	42.1176		81401	0.0279341
81402	40.3409		81402	0.0286213
81403	38.8858		81403	0.0291146
81404	37.9483		81404	0.0294028
81405	37.0195		81405	0.0294921
81406	36.536		81406	0.0294063
81407	36.9136		81407	0.0291859
81408	37.3567		81408	0.0288839
81409	37.7569		81409	0.0285604
81410	37.7745		81410	0.0282763
81411	37.4557		81411	0.0280869
81412	36.2447		81412	0.0280371
81413	34.9206		81413	0.0281574
81414	34.1662		81414	0.0284612
81415	33.4986		81415	0.0289431
81416	33.1208		81416	0.0295784
81417	32.6393		81417	0.0303235
81418	33.7984		81418	0.0311197
81419	34.3143		81419	0.031898
81420	34.1792		81420	0.0325875
81421	35.3035		81421	0.0331253
81422	36.1092		81422	0.0334652
81423	38.3269		81423	0.0335847
81424	40.0616		81424	0.0334874
81425	42.4491		81425	0.0332008
81426	44.5343		81426	0.0327712
81427	45.1829		81427	0.0322559
81428	45.0917		81428	0.0317164
81429	45.0838		81429	0.0312126
81430	46.8237		81430	0.0307993
81431	48.338		81431	0.0305243
81432	49.509		81432	0.030428
81433	48.9315		81433	0.0305434
81434	49.0919		81434	0.0308963
81435	48.2112		81435	0.0315052
81436	46.1958		81436	0.0323803
81437	44.3358		81437	0.0335228
81438	42.2517		81438	0.0349236
81439	39.3843		81439	0.0365624
81440	38.9256		81440	0.0384081
81441	37.9641		81441	0.0404198
81442	36.991		81442	0.0425493
81443	35.1105		81443	0.0447447
81444	34.1269		81444	0.0469541
81445	32.9952		81445	0.0491294
81446	31.6977		81446	0.0512289
81447	31.9441		81447	0.0532183
81448	32.1668		81448	0.0550715
81449	31.9031		81449	0.05677
81450	31.3942		81450	0.058303
81451	30.6315		81451	0.0596668
81452	30.4162		81452	0.060865
81453	30.4865		81453	0.0619087
81454	30.2362		81454	0.0628151
81455	30.1905		81455	0.0636064
81456	30.2234		81456	0.0643066
81457	29.6393		81457	0.0649386
81458	29.4014		81458	0.0655195
81459	30.0068		81459	0.066058
81460	30.3519		81460	0.0665517
81461	30.5317		81461	0.0669872
81462	30.9225		81462	0.0673423
81463	31.7904		81463	0.0675899
81464	33.3209		81464	0.0677045
81465	35.3077		81465	0.0676687
81466	36.6983		81466	0.0674788
81467	38.0706		81467	0.0671487
81468	39.823		81468	0.0667107
81469	40.7819		81469	0.0662128
81470	40.7042		81470	0.0657133
81471	41.1811		81471	0.065273
81472	42.7784		81472	0.0649477
81473	43.5181		81473	0.0647802
81474	43.7723		81474	0.0647942
81475	44.449		81475	0.06499
81476	44.0684		81476	0.0653434
81477	43.4611		81477	0.0658069
81478	42.0763		81478	0.0663149
81479	40.9652		81479	0.0667917
81480	39.2251		81480	0.067163
81481	38.3575		81481	0.0673671
81482	37.1957		81482	0.0673661
81483	35.6145		81483	0.0671532
81484	33.7482		81484	0.0667547
81485	33.1188		81485	0.066227
81486	31.9107		81486	0.0656498
81487	29.8002		81487	0.0651165
81488	28.4745		81488	0.064726
81489	27.481		81489	0.0645751
81490	27.0654		81490	0.064755
81491	26.3185		81491	0.0653495
81492	25.8748		81492	0.0664361
81493	25.4369		81493	0.0680873
81494	25.7074		81494	0.0703737
81495	25.9812		81495	0.0733646
81496	25.3657		81496	0.0771293
81497	24.5489		81497	0.0817345
81498	24.2218		81498	0.0872411
81499	24.7712		81499	0.0936966
81500	25.2951		81500	0.101124
81501	25.9577		81501	0.10951
81502	26.8399		81502	0.118783
81503	26.3178		81503	0.128806
81504	26.7558		81504	0.13935
81505	26.9504		81505	0.150099
81506	27.6258		81506	0.160649
81507	27.6895		81507	0.170533
81508	28.1612		81508	0.179258
81509	28.7074		81509	0.186366
81510	28.529		81510	0.191484
81511	28.618		81511	0.194385
81512	28.4339		81512	0.195017
81513	29.5163		81513	0.193507
81514	29.9327		81514	0.190142
81515	30.5284		81515	0.185322
81516	31.802		81516	0.179502
81517	32.6519		81517	0.173138
81518	32.6034		81518	0.166644
81519	32.8532		81519	0.160364
81520	31.9198		81520	0.154561
81521	31.3586		81521	0.14942
81522	30.5441		81522	0.145057
81523	29.7928		81523	0.141531
81524	28.8543		81524	0.13886
81525	27.6231		81525	0.137027
81526	26.5117		81526	0.135991
81527	24.5466		81527	0.135688
81528	22.8765		81528	0.136033
81529	21.2412		81529	0.136919
81530	19.8538		81530	0.138226
81531	18.3142		81531	0.139814
81532	17.5583		81532	0.141537
81533	16.6342		81533	0.143252
81534	15.9801		81534	0.144825
81535	15.4448		81535	0.146146
81536	14.6856		81536	0.147139
81537	14.2216		81537	0.147769
81538	14.2174		81538	0.148044
81539	14.2199		81539	0.148013
81540	14.385		81540	0.147763
81541	15.2515		81541	0.147409
81542	15.7521		81542	0.147086
81543	15.9958		81543	0.146938
81544	16.3636		81544	0.147113
81545	16.8892		81545	0.147752
81546	17.386		81546	0.148981
81547	17.9185		81547	0.150908
81548	18.8273		81548	0.153609
81549	20.1886		81549	0.157133
81550	21.5283		81550	0.161486
81551	23.3685		81551	0.166641
81552	25.2638		81552	0.172532
81553	27.5538		81553	0.179063
81554	29.7342		81554	0.186117
81555	31.3448		81555	0.193566
81556	33.0854		81556	0.20128
81557	34.1255		81557	0.209131
81558	33.3308		81558	0.216993
81559	33.1098		81559	0.22473
81560	32.7976		81560	0.232193
81561	32.1062		81561	0.239206
81562	31.012		81562	0.245568
81563	30.1096		81563	0.251058
81564	27.8274		81564	0.255458
81565	26.0243		81565	0.258576
81566	23.8481		81566	0.260283
81567	22.1016		81567	0.260536
81568	20.441		81568	0.259395
81569	19.3643		81569	0.257022
81570	17.6544		81570	0.253667
81571	16.6013		81571	0.24964
81572	15.7909		81572	0.245278
81573	15.1121		81573	0.240912
81574	14.074		81574	0.236843
81575	13.1892		81575	0.233323
81576	12.3195		81576	0.230549
81577	11.7138		81577	0.228663
81578	11.6502		81578	0.227755
81579	11.6164		81579	0.22787
81580	12.0047		81580	0.229016
81581	12.5058		81581	0.231169
81582	13.037		81582	0.234276
81583	13.1901		81583	0.238249
81584	13.9634		81584	0.242966
81585	14.6189		81585	0.248262
81586	14.9117		81586	0.253922
81587	15.3947		81587	0.259678
81588	16.6374		81588	0.265214
81589	17.4644		81589	0.270182
81590	17.7733		81590	0.274229
81591	17.821		81591	0.27703
81592	17.9435		81592	0.278335
81593	17.2366		81593	0.278004
81594	16.7429		81594	0.276042
81595	15.92		81595	0.272602
81596	15.0811		81596	0.267982
81597	14.2501		81597	0.262598
81598	13.4997		81598	0.25694
81599	12.9898		81599	0.251532
81600	12.6469		81600	0.246893
81601	12.1118		81601	0.243497
81602	11.8336		81602	0.241755
81603	11.7332		81603	0.241998
81604	11.9986		81604	0.244457
81605	12.4404		81605	0.249257
81606	12.7077		81606	0.25639
81607	12.5517		81607	0.265701
81608	12.8222		81608	0.276867
81609	13.051		81609	0.289388
81610	13.5651		81610	0.302606
81611	13.9781		81611	0.315761
81612	13.7864		81612	0.328068
81613	13.6173		81613	0.338827
81614	12.6693		81614	0.347527
81615	11.7243		81615	0.35391
81616	11.3257		81616	0.357995
81617	10.9659		81617	0.360035
81618	10.3758		81618	0.360437
81619	9.8948		81619	0.359672
81620	8.95149		81620	0.358181
81621	8.34158		81621	0.356319
81622	7.62399		81622	0.354335
81623	7.04014		81623	0.352377
81624	6.60524		81624	0.350532
81625	6.59516		81625	0.348867
81626	6.36911		81626	0.347482
81627	6.2769		81627	0.346547
81628	6.28615		81628	0.346317
81629	6.27445		81629	0.347133
81630	6.1991		81630	0.349396
81631	6.35487		81631	0.353533
81632	6.59907		81632	0.359946
81633	6.4656		81633	0.368961
81634	6.67641		81634	0.380762
81635	6.9149		81635	0.39534
81636	7.15496		81636	0.412429
81637	7.30528		81637	0.431471
81638	7.47307		81638	0.451608
81639	7.78889		81639	0.471726
81640	7.85271		81640	0.490572
81641	8.03394		81641	0.50693
81642	7.70516		81642	0.51982
81643	7.35324		81643	0.52869
81644	6.89499		81644	0.533525
81645	6.49419		81645	0.534849
81646	6.24268		81646	0.533619
81647	5.98545		81647	0.53105
81648	5.74419		81648	0.528407
81649	5.61826		81649	0.526832
81650	5.65478		81650	0.527214
81651	5.55474		81651	0.530125
81652	5.26605		81652	0.535803
81653	5.29864		81653	0.54417
81654	5.55662		81654	0.554894
81655	5.6997		81655	0.567459
81656	5.84353		81656	0.581261
81657	5.89209		81657	0.595703
81658	6.07718		81658	0.610276
81659	6.25284		81659	0.624618
81660	6.26697		81660	0.638523
81661	6.11974		81661	0.65191
81662	6.028		81662	0.664759
81663	5.74317		81663	0.677032
81664	5.45099		81664	0.688597
81665	4.97694		81665	0.699195
81666	4.63868		81666	0.708449
81667	4.32437		81667	0.715929
81668	3.97267		81668	0.721265
81669	3.65869		81669	0.724288
81670	3.25459		81670	0.725148
81671	3.02603		81671	0.724388
81672	2.80903		81672	0.722934
81673	2.65774		81673	0.722011
81674	2.61008		81674	0.722986
81675	2.56515		81675	0.727193
81676	2.70118		81676	0.735749
81677	2.92239		81677	0.749399
81678	3.19636		81678	0.768388
81679	3.49981		81679	0.792361
81680	3.79891		81680	0.820312
81681	4.12327		81681	0.850593
81682	4.42345		81682	0.881011
81683	4.82023		81683	0.909031
81684	5.17551		81684	0.932088
81685	5.65894		81685	0.94794
81686	5.90478		81686	0.955019
81687	6.02617		81687	0.952667
81688	6.07244		81688	0.94122
81689	6.04193		81689	0.921919
81690	6.14692		81690	0.896683
81691	6.12188		81691	0.867816
81692	5.83206		81692	0.837718
81693	5.47968		81693	0.808655
81694	5.103		81694	0.782618
81695	4.69784		81695	0.761263
81696	4.39503		81696	0.745915
81697	3.97596		81697	0.737608
81698	3.63496		81698	0.737142
81699	3.26305		81699	0.745117
81700	3.10302		81700	0.761958
81701	3.1177		81701	0.787894
81702	3.11142		81702	0.822907
81703	3.03385		81703	0.866653
81704	2.97592		81704	0.918373
81705	3.00563		81705	0.976802
81706	3.07285		81706	1.04013
81707	3.10511		81707	1.10605
81708	3.24046		81708	1.17183
81709	3.38082		81709	1.23457
81710	3.62079		81710	1.29147
81711	3.66522		81711	1.34012
81712	3.80925		81712	1.37877
81713	3.94956		81713	1.40654
81714	4.021		81714	1.42343
81715	4.20712		81715	1.43033
81716	4.24182		81716	1.42876
81717	4.25038		81717	1.42071
81718	4.0982		81718	1.4083
81719	3.93801		81719	1.39358
81720	3.59551		81720	1.37831
81721	3.26166		81721	1.36385
81722	2.99071		81722	1.35104
81723	2.62906		81723	1.34029
81724	2.22237		81724	1.33157
81725	1.90832		81725	1.32459
81726	1.65046		81726	1.31887
81727	1.44808		81727	1.31395
81728	1.33815		81728	1.30947
81729	1.24646		81729	1.3053
81730	1.23316		81730	1.3016
81731	1.17645		81731	1.29877
81732	1.12291		81732	1.29745
81733	1.05889		81733	1.29833
81734	1.02205		81734	1.30206
81735	0.96808		81735	1.30913
81736	0.896396		81736	1.31972
81737	0.828011		81737	1.33367
81738	0.783154		81738	1.3504
81739	0.755474		81739	1.369
81740	0.80187		81740	1.38831
81741	0.811148		81741	1.40706
81742	0.837979		81742	1.42404
81743	0.846655		81743	1.43831
81744	0.858343		81744	1.44926
81745	0.89137		81745	1.45675
81746	0.913112		81746	1.46103
81747	0.889691		81747	1.46269
81748	0.87546		81748	1.46253
81749	0.891627		81749	1.4614
81750	0.903962		81750	1.46009
81751	0.930991		81751	1.45923
81752	0.941597		81752	1.45921
81753	0.949988		81753	1.46022
81754	0.961779		81754	1.46223
81755	0.98109		81755	1.46507
81756	0.999546		81756	1.46853
81757	0.947551		81757	1.47237
81758	0.896952		81758	1.47648
81759	0.813256		81759	1.48087
81760	0.736658		81760	1.48568
81761	0.680199		81761	1.49123
81762	0.641802		81762	1.49787
81763	0.608277		81763	1.50597
81764	0.597253		81764	1.51578
81765	0.568447		81765	1.52737
81766	0.548919		81766	1.54054
81767	0.508544		81767	1.55475
81768	0.476775		81768	1.56916
81769	0.456886		81769	1.58264
81770	0.262758		81770	1.59393
81771	0.258452		81771	1.60175
81772	0.255545		81772	1.605
81773	0.253858		81773	1.60295
81774	0.253233		81774	1.59536
81775	0.253545		81775	1.58255
81776	0.254708		81776	1.5654
81777	0.256673		81777	1.54523
81778	0.259436		81778	1.52363
81779	0.26303		81779	1.50231
81780	0.267514		81780	1.48292
81781	0.272962		81781	1.4669
81782	0.279439		81782	1.4554
81783	0.28698		81783	1.44922
81784	0.295565		81784	1.44881
81785	0.305091		81785	1.45426
81786	0.315351		81786	1.46535
81787	0.326022		81787	1.4816
81788	0.336654		81788	1.50237
81789	0.346689		81789	1.52692
81790	0.355489		81790	1.55456
81791	0.362395		81791	1.58472
81792	0.366805		81792	1.61704
81793	0.368256		81793	1.6514
81794	0.366513		81794	1.68787
81795	0.361617		81795	1.72666
81796	0.353915		81796	1.76791
81797	0.344025		81797	1.81162
81798	0.332769		81798	1.8574
81799	0.32108		81799	1.90439
81800	0.309901		81800	1.95121
81801	0.300099		81801	1.99595
81802	0.292408		81802	2.03635
81803	0.287393		81803	2.06998
81804	0.285443		81804	2.09457
81805	0.286756		81805	2.10827
81806	0.291339		81806	2.1099
81807	0.298981		81807	2.09909
81808	0.309234		81808	2.07626
81809	0.321393		81809	2.04251
81810	0.334503		81810	1.99944
81811	0.347418		81811	1.94895
81812	0.358917		81812	1.89305
81813	0.367861		81813	1.83378
81814	0.373369		81814	1.77315
81815	0.374949		81815	1.71312
81816	0.372553		81816	1.65566
81817	0.366529		81817	1.60265
81818	0.357503		81818	1.55592
81819	0.346221		81819	1.51711
81820	0.333405		81820	1.48761
81821	0.31966		81821	1.46845
81822	0.305435		81822	1.46022
81823	0.291036		81823	1.463
81824	0.276673		81824	1.47631
81825	0.262519		81825	1.49909
81826	0.248755		81826	1.52972
81827	0.235598		81827	1.5661
81828	0.223301		81828	1.60577
81829	0.212137		81829	1.64608
81830	0.202371		81830	1.68448
81831	0.194227		81831	1.71872
81832	0.187876		81832	1.7471
81833	0.183424		81833	1.76859
81834	0.180914		81834	1.78289
81835	0.180337		81835	1.79033
81836	0.18164		81836	1.79169
81837	0.184741		81837	1.78806
81838	0.18954		81838	1.78053
81839	0.195928		81839	1.77002
81840	0.203787		81840	1.75718
81841	0.212995		81841	1.74227
81842	0.223403		81842	1.72521
81843	0.234812		81843	1.70563
81844	0.246931		81844	1.68308
81845	0.259331		81845	1.65712
81846	0.271408		81846	1.62753
81847	0.282372		81847	1.59444
81848	0.291289		81848	1.5584
81849	0.29719		81849	1.52034
81850	0.299235		81850	1.48154
81851	0.296914		81851	1.44347
81852	0.290192		81852	1.40765
81853	0.279578		81853	1.37552
81854	0.266046		81854	1.34831
81855	0.250857		81855	1.32699
81856	0.235324		81856	1.31225
81857	0.220606		81857	1.30451
81858	0.207579		81858	1.30393
81859	0.196785		81859	1.31048
81860	0.188452		81860	1.32392
81861	0.182552		81861	1.34387
81862	0.178853		81862	1.36977
81863	0.176976		81863	1.4009
81864	0.176438		81864	1.4363
81865	0.176692		81865	1.47481
81866	0.177176		81866	1.515
81867	0.177365		81867	1.55522
81868	0.176829		81868	1.59365
81869	0.175281		81869	1.62838
81870	0.172608		81870	1.65756
81871	0.168873		81871	1.67955
81872	0.164289		81872	1.69306
81873	0.159179		81873	1.6973
81874	0.153916		81874	1.69201
81875	0.14888		81875	1.67746
81876	0.144418		81876	1.65443
81877	0.140824		81877	1.62405
81878	0.13833		81878	1.5877
81879	0.137107		81879	1.54689
81880	0.137274		81880	1.50314
81881	0.138903		81881	1.45791
81882	0.142019		81882	1.41253
81883	0.1466		81883	1.36817
81884	0.15257		81884	1.3258
81885	0.159784		81885	1.28618
81886	0.16802		81886	1.24986
81887	0.17697		81887	1.21719
81888	0.186234		81888	1.18835
81889	0.195339		81889	1.16337
81890	0.203755		81890	1.14225
81891	0.21094		81891	1.12493
81892	0.21638		81892	1.11145
81893	0.219642		81893	1.10189
81894	0.220422		81894	1.09646
81895	0.218579		81895	1.09549
81896	0.214161		81896	1.09938
81897	0.207402		81897	1.10858
81898	0.198699		81898	1.12353
81899	0.188575		81899	1.14465
81900	0.177617		81900	1.17223
81901	0.166415		81901	1.2064
81902	0.155502		81902	1.24712
81903	0.145312		81903	1.29409
81904	0.136159		81904	1.34675
81905	0.12823		81905	1.40428
81906	0.1216		81906	1.46557
81907	0.116252		81907	1.52931
81908	0.112101		81908	1.59406
81909	0.109017		81909	1.65833
81910	0.106846		81910	1.72078
81911	0.105426		81911	1.7803
81912	0.104594		81912	1.83619
81913	0.104201		81913	1.8882
81914	0.104107		81914	1.93656
81915	0.104184		81915	1.98194
81916	0.104316		81916	2.0253
81917	0.104398		81917	2.0677
81918	0.104345		81918	2.11009
81919	0.104098		81919	2.15304
81920	0.103644		81920	2.19654
81921	0.10303		81921	2.2398
81922	0.102374		81922	2.28122
81923	0.101863		81923	2.31836
81924	0.101749		81924	2.34824
81925	0.102323		81925	2.36774
81926	0.103902		81926	2.37405
81927	0.106803		81927	2.36535
81928	0.11132		81928	2.3412
81929	0.117704		81929	2.30282
81930	0.126122		81930	2.25295
81931	0.136613		81931	2.19555
81932	0.149024		81932	2.13509
81933	0.162944		81933	2.07599
81934	0.177669		81934	2.02206
81935	0.192211		81935	1.97605
81936	0.205398		81936	1.93957
81937	0.216041		81937	1.91303
81938	0.223154		81938	1.89579
81939	0.226146		81939	1.88637
81940	0.224925		81940	1.88274
81941	0.219886		81941	1.88261
81942	0.211782		81942	1.88379
81943	0.201552		81943	1.88447
81944	0.190143		81944	1.8834
81945	0.178385		81945	1.88006
81946	0.166938		81946	1.8746
81947	0.156288		81947	1.86776
81948	0.146777		81948	1.86067
81949	0.138648		81949	1.85463
81950	0.132091		81950	1.85097
81951	0.127272		81951	1.85089
81952	0.124355		81952	1.85536
81953	0.123512		81953	1.86506
81954	0.124926		81954	1.88044
81955	0.128784		81955	1.90165
81956	0.135267		81956	1.92857
81957	0.144515		81957	1.9608
81958	0.156585		81958	1.9977
81959	0.171397		81959	2.03829
81960	0.188677		81960	2.08134
81961	0.207918		81961	2.12533
81962	0.228388		81962	2.16853
81963	0.249171		81963	2.2091
81964	0.269264		81964	2.24526
81965	0.287683		81965	2.27541
81966	0.303558		81966	2.29841
81967	0.316187		81967	2.31364
81968	0.325058		81968	2.32116
81969	0.329845		81969	2.32165
81970	0.330402		81970	2.31627
81971	0.326782		81971	2.30643
81972	0.319263		81972	2.29351
81973	0.308377		81973	2.27849
81974	0.294901		81974	2.26183
81975	0.279807		81975	2.24326
81976	0.264163		81976	2.22183
81977	0.249013		81977	2.19614
81978	0.235266		81978	2.16462
81979	0.223621		81979	2.12599
81980	0.214532		81980	2.07963
81981	0.208212		81981	2.02586
81982	0.204648		81982	1.96602
81983	0.203628		81983	1.90237
81984	0.204751		81984	1.83771
81985	0.207443		81985	1.77502
81986	0.210986		81986	1.71703
81987	0.214573		81987	1.6659
81988	0.217401		81988	1.62305
81989	0.218792		81989	1.5891
81990	0.218314		81990	1.56385
81991	0.215858		81991	1.54643
81992	0.211652		81992	1.53537
81993	0.206196		81993	1.5288
81994	0.20015		81994	1.52461
81995	0.194204		81995	1.52064
81996	0.18897		81996	1.51493
81997	0.184922		81997	1.50594
81998	0.182366		81998	1.49271
81999	0.181449		81999	1.47499
82000	0.182187		82000	1.45325
82001	0.184488		82001	1.42868
82002	0.188197		82002	1.40294
82003	0.193118		82003	1.37806
82004	0.19905		82004	1.35613
82005	0.205806		82005	1.33914
82006	0.213221		82006	1.32877
82007	0.221152		82007	1.32623
82008	0.22946		82008	1.33221
82009	0.237974		82009	1.34675
82010	0.246469		82010	1.3692
82011	0.254633		82011	1.39824
82012	0.262063		82012	1.43196
82013	0.268282		82013	1.46794
82014	0.272786		82014	1.50356
82015	0.275116		82015	1.53628
82016	0.274945		82016	1.564
82017	0.272149		82017	1.58529
82018	0.266855		82018	1.59958
82019	0.259447		82019	1.60713
82020	0.250516		82020	1.60883
82021	0.240781		82021	1.60592
82022	0.230994		82022	1.59971
82023	0.221853		82023	1.59127
82024	0.213938		82024	1.58128
82025	0.207675		82025	1.56991
82026	0.203327		82026	1.55688
82027	0.201005		82027	1.54155
82028	0.200682		82028	1.52308
82029	0.202219		82029	1.50065
82030	0.205386		82030	1.47363
82031	0.209894		82031	1.44178
82032	0.215429		82032	1.40532
82033	0.221692		82033	1.36497
82034	0.228439		82034	1.32194
82035	0.235503		82035	1.27777
82036	0.242805		82036	1.23428
82037	0.250337		82037	1.19337
82038	0.258134		82038	1.15688
82039	0.266222		82039	1.12656
82040	0.274585		82040	1.10396
82041	0.283131		82041	1.09041
82042	0.291682		82042	1.08702
82043	0.299993		82043	1.09464
82044	0.307778		82044	1.11384
82045	0.314763		82045	1.14485
82046	0.320728		82046	1.18747
82047	0.325546		82047	1.24092
82048	0.329191		82048	1.30374
82049	0.331739		82049	1.37372
82050	0.333341		82050	1.44784
82051	0.334197		82051	1.52246
82052	0.334535		82052	1.59358
82053	0.334594		82053	1.65729
82054	0.334626		82054	1.71017
82055	0.334889		82055	1.74981
82056	0.335653		82056	1.775
82057	0.337189		82057	1.78583
82058	0.339746		82058	1.78355
82059	0.343529		82059	1.77025
82060	0.34866		82060	1.74854
82061	0.355155		82061	1.72118
82062	0.362898		82062	1.69085
82063	0.371634		82063	1.65999
82064	0.380972		82064	1.63072
82065	0.390415		82065	1.60483
82066	0.399382		82066	1.58376
82067	0.407251		82067	1.56862
82068	0.41339		82068	1.56019
82069	0.417193		82069	1.55888
82070	0.418106		82070	1.56469
82071	0.415671		82071	1.57721
82072	0.40957		82072	1.5956
82073	0.399684		82073	1.61857
82074	0.386144		82074	1.64446
82075	0.369362		82075	1.67129
82076	0.350018		82076	1.6969
82077	0.328998		82077	1.71907
82078	0.307294		82078	1.73572
82079	0.285882		82079	1.74508
82080	0.265615		82080	1.74586
82081	0.247147		82081	1.7374
82082	0.230907		82082	1.71975
82083	0.217106		82083	1.69368
82084	0.205768		82084	1.66058
82085	0.196786		82085	1.62228
82086	0.189961		82086	1.58083
82087	0.185044		82087	1.53821
82088	0.181772		82088	1.49612
82089	0.179887		82089	1.45583
82090	0.179154		82090	1.41809
82091	0.179373		82091	1.38318
82092	0.18039		82092	1.35095
82093	0.182101		82093	1.32102
82094	0.184463		82094	1.29295
82095	0.187498		82095	1.26642
82096	0.191303		82096	1.2414
82097	0.196045		82097	1.21819
82098	0.201967		82098	1.19745
82099	0.209372		82099	1.18016
82100	0.218613		82100	1.16742
82101	0.230071		82101	1.16034
82102	0.244127		82102	1.15984
82103	0.261133		82103	1.16645
82104	0.281376		82104	1.18022
82105	0.30504		82105	1.20056
82106	0.332164		82106	1.22614
82107	0.362615		82107	1.25492
82108	0.396058		82108	1.28419
82109	0.431943		82109	1.31083
82110	0.469508		82110	1.33163
82111	0.507791		82111	1.34372
82112	0.545647		82112	1.34504
82113	0.581786		82113	1.33463
82114	0.614811		82114	1.3128
82115	0.643285		82115	1.28101
82116	0.665827		82116	1.24156
82117	0.681236		82117	1.19726
82118	0.68864		82118	1.15101
82119	0.687648		82119	1.10547
82120	0.678461		82120	1.06293
82121	0.661914		82121	1.02525
82122	0.639416		82122	0.993839
82123	0.6128		82123	0.969793
82124	0.584103		82124	0.953944
82125	0.555327		82125	0.946938
82126	0.528242		82126	0.949272
82127	0.504245		82127	0.961285
82128	0.484302		82128	0.983111
82129	0.468953		82129	1.01459
82130	0.458353		82130	1.05515
82131	0.452332		82131	1.10368
82132	0.450466		82132	1.15847
82133	0.452136		82133	1.21713
82134	0.456598		82134	1.27674
82135	0.463062		82135	1.33404
82136	0.470758		82136	1.38579
82137	0.479016		82137	1.42921
82138	0.487312		82138	1.46234
82139	0.495281		82139	1.48433
82140	0.502703		82140	1.49551
82141	0.509453		82141	1.49726
82142	0.515444		82142	1.49176
82143	0.520583		82143	1.48157
82144	0.524754		82144	1.46931
82145	0.527823		82145	1.45732
82146	0.529686		82146	1.44745
82147	0.530312		82147	1.4409
82148	0.529795		82148	1.43818
82149	0.528364		82149	1.4391
82150	0.526381		82150	1.44284

[truncated: 7 more sheets: Fig2j_Kac, Fig3f,g,i,j, Fig3a,6j_HAT, Fig3h_N1132A_MS, Fig3k-DAIL_MS, FigS4b, Fig4a,d,e,g,h]
